# Supplementary material for: Spontaneous autoimmune subepidermal blistering diseases in animals: a comprehensive review
Source: BMC Vet Res. 2023 Feb 27;19:55. doi: 10.1186/s12917-023-03597-1 (PMC9969658; doi:10.1186/s12917-023-03597-1)
Supplement: Supplementary file 1 — Additional file 1. [file 12917_2023_3597_MOESM1_ESM.xlsx]

## Sheet: Sheet1
Disease	Percentage of dogs with AISBDs (n=77)1	Suspected breed Predisposition	Age Predisposition	Characteristic Skin Lesions	Characteristic Lesion Distribution	Major Autoantigen	Minor Autoantigen	Level of Split	Histopathology	Other Species
Mucous Membrane Pemphigoid (MMP)	48	German shepherd	middle-aged (median: 6 years)	tense vesicles (rare), deep erosions/ulcers, scarring	mucocutaneous junctions, mucosae	collagen XVII	laminin-332, BP230	lamina lucida	subepidermal vesiculation without or with minimal inflammation (eutrophilic and/or eosinophilic)	human, cat
Epidermolysis Bullosa Acquisita (EBA)	26	Great dane	young (median: 1 year)	erythematous macules and papules; tense vesicles; deep erosions/ulcers	haired skin (footpads sloughing common, friction areas) and mucosae / mucoctaneous junctions	collagen VII	nd	sublamina densa	microscopic subepidermal vesiculation with variable degree of predominantly neutrophilic inflammation (intermixed eosinophils may be seen)	human
Bullous Pemphigoid (BP)	10	nd	middle-aged (median: 5 years)	erythematous macules and papules; tense vesicle; deep erosions/ulcers	haired skin predominant (concave pinnae, trunk; footpad sloughing rare) and mucosae / mucocutaneous junctions	collagen XVII	BP230	lamina lucida	microscopic subepidermal vesiculation with variable degree of neutrophilic and/or eosinophilic inflammation	human, cat, horse, pig, (macaque?)
Junctional EBA	6	nd	nd	erythema, vesicles, deep erosions/ulcers	haired skin (footpads sloughing common, friction areas) and mucosae / mucoctaneous junctions	laminin-332	nd	lamina lucida	microscopic subepidermal vesiculation without inflammation or with variable neutrophilic and/or eosinophilic inflammation	human (different nomenclature)
Mixed AISBD	4	nd	nd	erythema, vesicles, deep erosions/ulcers	haired skin predominant (concave pinnae, trunk; footpad sloughing rare) and mucosae / mucoctaneous junctions	collagen VII, laminin-332	nd	lamina lucida*	microscopic subepidermal vesiculation with mixed neutrophilic and eosinophilic inflammation	human (different nomenclature)
Linear IgA Disease (LAD)	3	nd	nd	erythematous macules and papules, deep erosions/ulcers	mucosae and haired skin (ears, nasal planum, footpads)	collagen XVII (secreted)	nd	lamina lucida	microscopic subepidermal vesiculation without or with minimal neutrophilic inflammation	human
Pemphigoid Gestationis	1	nd	nd	vesicles, erosions/ulcers	mucosae and haired skin (ears, nasal planum, areas of nipples, footpads)	nd	nd (BP180 suspected)	lamina lucida	microscopic subepidermal vesiculation	human
Bullous Systemic Lupus Erythematosus	1	nd	nd	erythema, vesicles, deep erosions/ulcers; SLE signs	haired skin (footpads sloughing, friction areas) and mucosae / mucocutaneous junctions	collagen VII	nd	sublamina densa	microscopic subepidermal vesiculation without inflammation or with variable, predominantly neutrophilic inflammation	human
				3
				4
				3.5
